# Supplementary material for: Barriers and Facilitators for Interprofessional Education in Work-Focused Healthcare: An Integrative Review
Source: J Occup Rehabil. 2025 Feb 23;36(1):97–116. doi: 10.1007/s10926-025-10278-3 (PMC12906514; doi:10.1007/s10926-025-10278-3)
Supplement: Supplementary file 3 — Supplementary file3 (XLSX 18 KB) [file 10926_2025_10278_MOESM3_ESM.xlsx]

## Sheet: Data extraction form
										Mechanism					Context				Outcome			Context/mechanism/outcome
Author	Title	Year	Study aim	Study design	Method (e.g., survey, interviews, focus groups)	Measures	Aim of IPE activity	Description of IPE activity	Timing of IPE activity	Resource	Response	Sample	Outer setting	Inner setting	Individual factors	Interpersonal factors	Institutional factors	Infra-structural and welfare factors	Output*	Outcomes*	Impact*	Barriers*	Facilitators*	Key conclusion of the study	Notes
				Qualitative, quantitative, mixed-methods	e.g., survey, interviews, focus groups	e.g., survey, timing of measures			e.g., total duration, frequency, duration of each educational activity	As offered by the IPE activity	Reactions of stakeholders to the resources		Country	Organization	Individual capacities of key actors and stakeholders	Interpersonal relationships required to support the intervention	E.g,. Culture of organization, school, etc.	E.g., political support, funding resources	i.e., measurable results (e.g., amount of people who participated in the training, satisfaction with training)	i.e., change resulting from IPE activity (e.g., more frequent points of contact between professionals, greater sense of collaboration)	i.e., intended overall (higher order) effect of the IPE activity (e.g., better re-integration trajectory for sick workers)
Online Resource 3 - Data extraction form
Barriers and facilitators for interprofessional education in work-focused healthcare: an integrative review
Journal of Occupational Rehabilitation
Elmi Zwaan, Nina Zipfel, Wietske Kuijer-Siebelink, Shirley Oomens, Sylvia J. van der Burg – Vermeulen
Corresponding author
Elmi Zwaan
Amsterdam UMC, Department of Public and Occupational Health, Amsterdam Public Health research institute, Amsterdam, The Netherlands.
Email: e.zwaan1@amsterdamumc.nl
