# Supplementary material for: Barriers and Facilitators for Interprofessional Education in Work-Focused Healthcare: An Integrative Review
Source: J Occup Rehabil. 2025 Feb 23;36(1):97–116. doi: 10.1007/s10926-025-10278-3 (PMC12906514; doi:10.1007/s10926-025-10278-3)
Supplement: Supplementary file 4 — Supplementary file4 (XLSX 27 KB) [file 10926_2025_10278_MOESM4_ESM.xlsx]

## Sheet: Author information
Barriers and facilitators for interprofessional education in work-focused healthcare: an integrative review
Journal of Occupational Rehabilitation
Elmi Zwaan, Nina Zipfel, Wietske Kuijer-Siebelink, Shirley Oomens, Sylvia J. van der Burg – Vermeulen
Corresponding author
Elmi Zwaan
Amsterdam UMC, Department of Public and Occupational Health, Amsterdam Public Health research institute, Amsterdam, The Netherlands.
Email: e.zwaan1@amsterdamumc.nl
Online Resource 4: Hawker Quality Assessment Scores

## Sheet: Quality assessment scores
Online Resource 4: Hawker Quality Assessment Scores
Hawker tool categories	#1: Böhnke 2005		#2: Faber 2005		#3 Gillespie 2023		#4: McCullagh 2022		#5: Nauta 2006		#6: Radon 2009		#7: Rosen 2011
	Score		Score		Score		Score		Score		Score		Score
1. Abstract and title	Poor		Good		Fair		Good		Good		Fair		Fair
2. Introduction and aims	Fair		Good		Fair		Good		Good		Good		Fair
3. Method and data	Poor		Good		Good		Good		Fair		Fair		Fair
4. Sampling	Fair		Good		Fair		Fair		Fair		Fair		Poor
5. Data analysis	Poor		Good		Fair		Good		Good		Poor		Poor
6. Ethics and bias	Very poor		Fair		Very poor		Very poor		Good		Very poor		Very poor
7. Findings/results	Fair		Good		Fair		Fair		Poor		Good		Fair
8. Transferability/generalizability	Fair		Fair		Poor		Fair		Fair		Fair		Fair
9. Implications and usefulness	Poor		Good		Fair		Good		Good		Fair		Fair
Total	21	Low quality	34	High quality	25	Medium quality	30	High quality	31	High quality	26	Medium quality	24	Medium quality
Good = 4, Fair = 3, Poor = 2, Very poor = 1.
Total score is sum of score on 9 items.
High quality 30-36 points, medium quality 24-29 points, low quality 9-24 points.
Adapted from Lorenc (2014): https://www.ncbi.nlm.nih.gov/books/NBK262835/

## Sheet: Explanation Hawker tool
Appraising the Evidence: Reviewing Disparate Data Systematically - Sheila Hawker, Sheila Payne, Christine Kerr, Michael Hardey, Jackie Powell, 2002 (sagepub.com)
	Good = 4, Fair = 3, Poor = 2, Very poor = 1. Total score is sum of score on 9 items. High quality 30-36 points, medium quality 24-29 points, low quality 9-24 points. Adapted from Lorenc (2014): https://www.ncbi.nlm.nih.gov/books/NBK262835/
1.	Abstract and title	Did they provide a clear description of the study?
	Good	Structured abstract with full information and clear title.
	Fair	Abstract with most of the information.
	Poor	Inadequate abstract.
	Very poor	No abstract.
2.	Introduction and aims	Was there a good background and clear statement of the aims of the research?
	Good	Full but concise background to discussion/study containing up-to-date literature review and highlighting gaps in knowledge. Clear statement of aim AND objectives including research questions.
	Fair	Some background and literature review. Research questions outlined.
	Poor	Some background but no aim/objectives/questions, OR aims/objectives but inadequate background.
	Very poor	No mention of aims/objectives. No background or literature review.
3.	Method and data	Is the method appropriate and clearly explained?
	Good	Method is appropriate and described clearly (e.g., questionnaires included). Clear details of the data collection and recording.
	Fair	Method appropriate, description could be better. Data described.
	Poor	Questionable whether method is appropriate. Method described inadequatly. Little description of data.
	Very poor	No mention of method, AND/OR method inappropriate, AND/OR no details of data.
4.	Sampling	Was the sampling strategy appropriate to address the aims?
	Good	Details (e.g., age/gender/race/context) of who was studied and how they were recruited. Why this group was targeted. The sample size was justified for the study. Response rates shown and explained.
	Fair	Sample size justified. Most information given, but some missing.
	Poor	Sampling method mentioned but few descriptive details.
	Very poor	No details of sample.
5.	Data analysis	Was the description of the data analysis sufficiently rigorous?
	Good	Clear description of how analysis was done. Qualitative studies: description of how themes derived/respondent validation or triangulation. Quantitative studies: reasons for tests selected, hypothesis driven/numbers add up/statistical significance discussed.
	Fair	Descriptive discussion of analysis.
	Poor	Minimal details about analysis.
	Very poor	No discussion of analysis.
6.	Ethics and bias	Have ethical issues been addressed, and what has necessary ethical approval gained? Has the relationship between researchers and participants been adequately considered?
	Good	Ethics: where necessary issues of confidentiality, sensitivity, and consent were addressed. Bias: researcher was reflexive and/or aware of own bias.
	Fair	Lip service was paid to above (i.e., these issues were acknowledged).
	Poor	Brief mention of issues.
	Very poor	No mention of issues.
7.	Results	Is there a clear statement of findings?
	Good	Findings explicit, easy to understand, and in logical progression. Tables, if present, are explained in tekst. Results relate directly to aims. Sufficient data are presented to support findings.
	Fair	Findings mentioned but more explanation could be given. Data presented relate directly to results.
	Poor	Findings presented haphazardly, not explained, and do not progress logically from results.
	Very poor	Findings not mentioned or do not relate to aims.
8.	Transferability or generalizability	Are the findings of this study transferanle (generalizable) to a wider population?
	Good	Context and setting of the study is described sufficiently to allow comparison with other contexts and settings, PLUS high score in question 4 (sampling).
	Fair	Some context and setting described, but more needed to replicate or compare study with others, PLUS fair score or higher in question 4.
	Poor	Minimal description of context/setting.
	Very poor	No description of context/setting.
9.	Implications and usefulness	How important are these findings to policy and practice?
	Good	Contributes something new and/or different in terms of understanding/insight or perspective. Suggests ideas for further research. Suggests implications for policy and/or pratice.
	Fair	Two of the above (state what is missing in comments).
	Poor	Only one of the above.
	Very poor	None of the above.

## Sheet: Drop down menu
Good
Fair
Poor
Very poor
